# Supplementary material for: Golgi-localized STELLO proteins regulate the assembly and trafficking of cellulose synthase complexes in Arabidopsis
Source: Nat Commun. 2016 Jun 9;7:11656. doi: 10.1038/ncomms11656 (PMC4906169; doi:10.1038/ncomms11656)
Supplement: Supplementary Data 1 — Annotated matlab script which uses a peak-finding algorithm to measure the object diameter of Golgi bodies in fluorescence images. [file ncomms11656-s2.zip]

Archive with 2 entries (2 files):
- 77876_2_data_set_1678697_n4gcj8.txt
- cross_section_analysis_GOLGI_FINAL.m
