# Supplementary material for: Golgi-localized STELLO proteins regulate the assembly and trafficking of cellulose synthase complexes in Arabidopsis
Source: Nat Commun. 2016 Jun 9;7:11656. doi: 10.1038/ncomms11656 (PMC4906169; doi:10.1038/ncomms11656)
Supplement: Supplementary Data 1 — Annotated matlab script which uses a peak-finding algorithm to measure the object diameter of Golgi bodies in fluorescence images. [file ncomms11656-s2.zip › 77876_2_data_set_1678697_n4gcj8.txt]

clear all
close all

%% Get a list of .xls files
files = dir('*.xls');

%% Load data
[filename,pathname] = uigetfile('*.xls','Select linescan');
data = xlsread(filename);
NaN_index = isnan(data);

%% Idea: Go through each linescan and fit a double-Gaussian --> get peak positions, widths, and heights

for i = 1:2:size(data,2)
    %% Get x and intensity data (reject NaN's (Not-a-Number's)
    x_length = length(NaN_index(:,i))-sum(NaN_index(:,i));
    I_length = length(NaN_index(:,i+1))-sum(NaN_index(:,i+1));
    x = [];
    x = data(1:x_length,i);
    I = [];
    I = data(1:I_length,i+1);
    
    %% Plot linescan and hold on
    figure(1)
    plot(x,I)
    hold on
    
    %% Define resolution limit & inspect data for peak(s) 
    R_limit_nm = 0.61*510/1.47;
    R_limit_px = ceil(R_limit_nm/133);
    R_limit_real = x(1+ceil(R_limit_px))-x(1);
    [peak_pos peak_height] = findpeaks(I, 'q', R_limit_px);
    
    %% Parameters to be determined:
    BG_outside = [];
    Gauss_1_height = [];
    Gauss_1_pos = [];
    Gauss_1_width = [];
    Gauss_2_height = [];
    Gauss_2_pos = [];
    Gauss_2_width = [];    
    BG_inside = [];
    
    %% Check: Case number to distinguish fall = 'Donut' or = 'Blob'
    check = 0;
    fall = [];
    
    %% Use a 'free' double-Gaussian model if there is more than one peaks
    %% 'Free' --> height and position of Gaussian are freely varied; variance identical for both 
    if length(peak_pos) > 1
            %% Fit double-Gaussians (equal variance)
            %% Fit model
            fun_2xGauss = @(p,x) p(1) + p(2).*exp(-(x-p(3)).^2./(2*p(4).^2)) + p(5).*exp(-(x-p(6)).^2./(2*p(4).^2)) * (1 - (p(1) < 0)) * (1 - (p(3) > max(x))|(p(3) < min(x))) * (1 - (p(6) > max(x))|(p(6) < min(x)));
            fun_1xGauss = @(p,x) p(1) + p(2).*exp(-(x-p(3)).^2./(2*p(4).^2));
            %% Start values
            start_values = [min(I) peak_height(1) x(round(peak_pos(1))) R_limit_real peak_height(2) x(round(peak_pos(2)))];
            %% Fit results
            [coefEsts,r,J,COVB,mse] = nlinfit(x, I, fun_2xGauss, start_values);
            
            %% Display fit results
            coefEsts_1 = coefEsts(1,[1 2 3 4]);
            coefEsts_2 = coefEsts(1,[1 5 6 4]);
            xgrid = linspace(0,max(x),100);
            line(xgrid, fun_2xGauss(coefEsts, xgrid), 'Color','r', 'LineWidth', 2);
            hold on
            plot(xgrid, fun_1xGauss(coefEsts_1, xgrid), ':', 'Color', 'r', 'LineWidth', 1)
            hold on
            plot(xgrid, fun_1xGauss(coefEsts_2, xgrid), ':', 'Color', 'r', 'LineWidth', 1)
            hold off
            
            %% Save graph as jpeg
            filename_jpg = [filename(1:end-4) '_' num2str(i)];
            print(filename_jpg, '-djpeg');
            close Figure 1
            
            %% Extract parameters from fit results
            BG_outside = coefEsts(1);
            if BG_outside < 0
                BG_outside = [];
            end
            Gauss_1_height = coefEsts(2);
            Gauss_1_pos = coefEsts(3);
            Gauss_1_width = coefEsts(4);
            Gauss_2_height = coefEsts(5);
            Gauss_2_pos = coefEsts(6);
            Gauss_2_width = coefEsts(4);
            if ceil((abs(Gauss_1_pos/0.133) + abs(Gauss_2_pos/0.133))/2) > I_length
                BG_inside = [];
            else
                BG_inside = I(ceil((abs(Gauss_1_pos/0.133) + abs(Gauss_2_pos/0.133))/2));
            end
            
            check = 1;
    end
    
    %% Use a 'fixed 'double-Gaussian model if there is only one peak
    %% 'Fixed' --> distance between both peaks set to resolution limit; identical variance
    if length(peak_pos) == 1
            %% Fit a double-Gaussian with fixed separation
            %% Fit model
            fun_2xGauss = @(p,x) p(1) + p(2).*exp(-(x-p(3)).^2./(2*p(4).^2)) + p(2).*exp(-(x-p(3)-(R_limit_real)).^2./(2*p(4).^2)) * (1 - (p(1) < 0)) * (1 - (p(3) > max(x))|(p(3) < min(x)));
            fun_1xGauss = @(p,x) p(1) + p(2).*exp(-(x-p(3)).^2./(2*p(4).^2));
            %% Starting values
            start_values = [min(I) peak_height(1) x(round(peak_pos(1))) R_limit_real];
            %% Fit results
            [coefEsts,r,J,COVB,mse] = nlinfit(x, I, fun_2xGauss, start_values);

            %% Display fit results
            coefEsts_1 = coefEsts(1, [1 2 3 4]);
            coefEsts_2 = coefEsts(1, [1 2 3 4]);
            coefEsts_2(1,3) = coefEsts(1,3)+R_limit_real;
            xgrid = linspace(0,max(x),100);
            line(xgrid, fun_2xGauss(coefEsts, xgrid), 'Color','b', 'LineWidth', 2);
            hold on
            plot(xgrid, fun_1xGauss(coefEsts_1, xgrid), ':', 'Color', 'b', 'LineWidth', 1)
            hold on
            plot(xgrid, fun_1xGauss(coefEsts_2, xgrid), ':', 'Color', 'b', 'LineWidth', 1)
            hold on
            
            %% Save graph as jpeg
            filename_jpg = [filename(1:end-4) '_' num2str(i)];
            print(filename_jpg, '-djpeg');
            close Figure 1
            
            %% Get parameters from fit results
            BG_outside = coefEsts(1);
            if BG_outside < 0
                BG_outside = [];
            end
            Gauss_1_height = coefEsts(2);
            Gauss_1_pos = coefEsts(3);
            Gauss_1_width = coefEsts(4);
            Gauss_2_height = coefEsts(2);
            Gauss_2_pos = coefEsts(3)+R_limit_real;
            Gauss_2_width = coefEsts(4);
            if ceil((abs(Gauss_1_pos/0.133) + abs(Gauss_2_pos/0.133))/2) > I_length
                BG_inside = [];
            else
                BG_inside = I(ceil((abs(Gauss_1_pos/0.133) + abs(Gauss_2_pos/0.133))/2));
            end
            
            check = 2;
    end
    
    %% Deside: DONUT or BLOB
    if check == 1;
        fall = 'donut';
    end
    if check == 2;
        fall = 'blob';
    end
    
    %% Get remaining parameters
    Ring_diameter = abs(Gauss_1_pos - Gauss_2_pos);
    Donut_diameter = Ring_diameter + Gauss_1_width + Gauss_2_width;
    
    %% Prepare parameters for export
    %Filename / Index / Donut or Blob / BG_ouside / BG_inside / info: Gaussian 1 / info: Gaussian 2
    DATEN{i} = {filename(1:end-4) i fall BG_outside BG_inside Gauss_1_height Gauss_1_pos Gauss_1_width Gauss_2_height Gauss_2_pos Gauss_2_width Ring_diameter Donut_diameter};
    
end

%% Plot data into excel sheet %%
    title_string = ['Results table'];
    tab = char(9);
    newline = char(10);
    filename_txt = [filename(1:end-4) '_results.txt'];
    delete filename_txt
    file_id = fopen(filename_txt,'w');
    str2 = ['Filename' tab 'Golgi index' tab 'Donut or Blob' tab 'Background (outside - cts)' tab 'Background (inside - cts)' tab 'Gauss 1 - height [cts]' tab 'Gauss 1 - position [um]' tab 'Gauss 1 - width (Sigma1) [um]' tab 'Gauss 2 - height [cts]' tab 'Gauss 2 - position [um]' tab 'Gauss 2 - width (Sigma2) [um]' tab 'Ring diameter (peak-to-peak) [um]' tab 'Object diameter (Ring diameter + Sigma1 + Sigma2)' newline];
    str = [title_string newline str2];
    fprintf(file_id,str);
    for p = 1:2:size(DATEN,2)
        str_data = [DATEN{1,p}{1,1} tab num2str(DATEN{1,p}{1,2},5) tab DATEN{1,p}{1,3} tab num2str(DATEN{1,p}{1,4},5) tab num2str(DATEN{1,p}{1,5},5) tab num2str(DATEN{1,p}{1,6},5) tab num2str(DATEN{1,p}{1,7},5) tab num2str(DATEN{1,p}{1,8},5) tab num2str(DATEN{1,p}{1,9},5) tab num2str(DATEN{1,p}{1,10}+R_limit_real,5) tab num2str(DATEN{1,p}{1,11},5) tab num2str(DATEN{1,p}{1,12},5) tab num2str(DATEN{1,p}{1,13},5) newline];
        fprintf(file_id,str_data);
    end
    fclose(file_id);

%% Save the whole workspace (all data)
save workspace.mat
